# Supplementary material for: Assessing the Impact of Polyethylene Nano/Microplastic Exposure on Human Vaginal Keratinocytes
Source: Int J Mol Sci. 2023 Jul 12;24(14):11379. doi: 10.3390/ijms241411379 (PMC10380279; doi:10.3390/ijms241411379)
Supplement: Supplementary file 1 [file ijms-24-11379-s001.zip]

Archive with 1 entries (1 files):
- ijms-2398454-supplementary.pdf
